# Supplementary material for: Low-Power Electrochromic Displays Based on Electrocatalytic Counter Electrodes and PVDF-HFP Gel Polymer Electrolyte
Source: Materials (Basel). 2026 Mar 30;19(7):1364. doi: 10.3390/ma19071364 (PMC13074594; doi:10.3390/ma19071364)
Supplement: Supplementary file 1 [file materials-19-01364-s001.zip]

Archive with 1 entries (1 files):
- materials-4178258-supplementary.pdf
